# Supplementary material for: Molecular Insights into Adhesion at Interface of Geopolymer Binder and Cement Mortar
Source: Int J Mol Sci. 2024 Jul 31;25(15):8374. doi: 10.3390/ijms25158374 (PMC11313433; doi:10.3390/ijms25158374)
Supplement: Supplementary file 1 [file ijms-25-08374-s001.zip]

Archive with 1 entries (1 files):
- ijms-3075197-supplementary.pdf
